# Supplementary material for: A Modeled High-Density Fed-Batch Culture Improves Biomass Growth and β-Glucans Accumulation in Microchloropsis salina
Source: Plants (Basel). 2022 Nov 25;11(23):3229. doi: 10.3390/plants11233229 (PMC9738629; doi:10.3390/plants11233229)
Supplement: Supplementary file 1 [file plants-11-03229-s001.zip]

Archive with 2 entries (2 files):
- Raw data Ocaranza et al..xlsx
- Supplementary Figure S1.pdf
